# Supplementary material for: Harnessing the Role of Bacterial Plasma Membrane Modifications for the Development of Sustainable Membranotropic Phytotherapeutics
Source: Membranes (Basel). 2022 Sep 22;12(10):914. doi: 10.3390/membranes12100914 (PMC9612325; doi:10.3390/membranes12100914)
Supplement: Supplementary file 1 [file membranes-12-00914-s001.zip]

Archive with 1 entries (1 files):
- membranes-1890375-supplementary.pdf
